# Supplementary material for: Novel Dual 5-HT7 Antagonists and Sodium Channel Inhibitors as Potential Therapeutic Agents with Antidepressant and Anxiolytic Activities
Source: Pharmaceuticals (Basel). 2025 Oct 2;18(10):1485. doi: 10.3390/ph18101485 (PMC12566688; doi:10.3390/ph18101485)
Supplement: Supplementary file 1 [file pharmaceuticals-18-01485-s001.zip]

Archive with 1 entries (1 files):
- pharmaceuticals-3827983-supplementary.pdf
